# Supplementary material for: Case Report: Robotically Assisted Excision of Cystic Tumor Located in a Difficult to Access Area in the Liver
Source: Front Surg. 2021 Dec 2;8:681012. doi: 10.3389/fsurg.2021.681012 (PMC8674714; doi:10.3389/fsurg.2021.681012)
Supplement: Supplementary file 1 [file Data_Sheet_1.ZIP]

Archive with 2 entries (2 files):
- Data Sheet 1.PDF
- Data Sheet 2.PDF
